# Supplementary material for: Evaluating the performance of the Bayesian mixing tool MixSIAR with fatty acid data for quantitative estimation of diet
Source: Sci Rep. 2020 Nov 27;10:20780. doi: 10.1038/s41598-020-77396-1 (PMC7695706; doi:10.1038/s41598-020-77396-1)
Supplement: Supplementary file 2 — Supplementary Information 2. [file 41598_2020_77396_MOESM2_ESM.xlsx]

## Sheet: Title page
		Evaluating the performance of the Bayesian mixing tool MixSIAR with fatty acid data for quantitative estimation of diet
		Alicia I. Guerreroa and Tracey L. Rogersb
		SUPPLEMENTARY MATERIAL 2
		a Centro de Investigación y Gestión de Recursos Naturales (CIGREN), Instituto de Biología, Facultad de Ciencias, Universidad de Valparaíso. Gran Bretaña
		1111, Playa Ancha, Valparaíso, Chile.
		b Evolution and Ecology Research Centre, School of Biological, Earth and Environmental Sciences, University of New South Wales, Sydney, Australia 2052
	*Corresponding author:
	Alicia I. Guerrero
	alicia.guerrero@uv.cl

## Sheet: Example 1 (Spectacled eiders)
Based on Wang et al. 2010
CONSUMER:
ID	C14.0	C16.0	C16.1n7	C18.0	C18.1n9	C18.1n7	C18.2n6	C18.3n3	C18.4n3	C20.1n9	C20.1n7	C20.5n3	C22.5n3	C22.6n3
Day_0	1.2147	17.2751	1.91178	8.69636	41.7661	1.67125	18.9898	1.47329	0.38003	0.673191	0.271085	0.50591	0.485632	0.749548
Day_0	1.19153	17.4795	1.77283	7.92558	41.9523	1.44395	19.5875	1.49188	0.375107	0.601913	0.280874	0.467533	0.497126	0.784335
Day_0	1.03077	17.9806	1.75506	8.74552	40.0065	1.46009	19.7742	1.47831	0.363234	0.617496	0.243166	0.519447	0.462627	0.752212
Day_0	1.08097	17.6958	1.83908	9.0203	40.3512	1.36761	19.6556	1.44912	0.349977	0.631456	0.282288	0.511847	0.466983	0.744585
Day_0	0.916619	18.5435	1.8516	8.37369	39.4498	1.65422	19.5323	1.44346	0.395819	0.681921	0.310075	0.495143	0.514442	0.733085
Day_0	1.21578	17.2508	1.86224	8.44818	41.17	1.46536	19.4616	1.47126	0.385355	0.654935	0.25352	0.533068	0.518705	0.754862
Day_0	0.974885	18.4248	1.89673	7.55333	40.771	1.41524	19.8059	1.50173	0.360224	0.591274	0.274891	0.495382	0.494181	0.732022
Day_0	1.20751	17.6582	1.86452	7.98228	39.3904	1.46213	19.2422	1.48557	0.334509	0.652949	0.275788	0.51793	0.485975	0.717077
Day_21	3.00578	19.3735	3.09603	7.39414	37.0451	2.88101	17.3116	1.36336	0.630335	0.628288	0.257077	1.55656	0.758448	1.10405
Day_21	2.71262	19.285	3.49968	8.19187	34.5248	2.28966	16.2392	1.33845	0.646144	0.580078	0.273841	1.01789	0.699524	1.09092
Day_21	3.1818	19.4904	3.20137	7.37834	36.8746	2.51589	16.0331	1.35384	0.619764	0.624999	0.266406	1.56635	0.750974	1.1145
Day_21	2.89061	19.4633	2.78513	7.5032	35.9314	2.43193	16.1109	1.31614	0.630116	0.637767	0.280883	1.17334	0.732798	1.10784
Day_21	2.69679	19.454	3.37414	7.47531	35.9567	2.6359	17.1537	1.3704	0.581093	0.596162	0.289311	1.446	0.727715	1.07752
Day_21	2.78288	19.7159	2.40772	7.46668	39.5449	2.21197	16.948	1.37731	0.605587	0.613453	0.288553	1.61501	0.72651	1.09224
Day_21	2.0626	20.8052	3.34386	7.61423	37.7633	2.12929	16.8091	1.34278	0.611077	0.687889	0.240865	1.25709	0.732825	1.14469
Day_21	3.23954	19.4457	2.8284	6.8436	36.7925	2.55737	16.8734	1.36412	0.60498	0.648478	0.303553	1.20825	0.759714	1.10102
Day_50	1.89239	17.6747	3.38056	6.32638	38.9342	2.07668	15.7973	1.48902	0.404964	0.793984	0.271243	0.593395	1.14777	1.69056
Day_50	1.18034	18.2124	3.26907	5.80266	35.3602	2.16217	15.3477	1.56473	0.426637	0.729268	0.27033	0.638742	1.3462	1.7708
Day_50	1.46431	17.4457	3.58582	7.19557	37.0807	2.13839	15.7963	1.46483	0.375154	0.781518	0.280407	0.585558	1.30236	1.64302
Day_50	1.58868	18.0923	3.47102	6.64773	36.9831	1.93233	16.7341	1.51223	0.415468	0.683259	0.295438	0.634147	1.24092	1.65324
Day_50	1.52737	18.6596	3.45823	6.65027	37.3736	2.18299	16.6139	1.43702	0.365601	0.759235	0.297151	0.627706	1.26614	1.74335
Day_50	1.14215	17.7639	3.52808	6.24275	35.6101	2.04312	16.5266	1.52899	0.396493	0.589885	0.26869	0.623723	1.36754	1.53825
Day_50	1.36177	17.6763	3.50004	5.98685	36.5723	2.21734	15.8855	1.47607	0.394863	0.617951	0.27773	0.60066	1.12318	1.80896
Day_50	1.62001	17.7683	3.30536	6.18945	38.5127	1.93109	15.882	1.40975	0.389525	0.76617	0.327521	0.625163	1.06409	1.89166
SOURCES:
Sources	MeanC14.0	SDC14.0	MeanC16.0	SDC16.0	MeanC16.1n7	SDC16.1n7	MeanC18.0	SDC18.0	MeanC18.1n9	SDC18.1n9	MeanC18.1n7	SDC18.1n7	MeanC18.2n6	SDC18.2n6	MeanC18.3n3	SDC18.3n3	MeanC18.4n3	SDC18.4n3	MeanC20.1n9	SDC20.1n9	MeanC20.1n7	SDC20.1n7	MeanC20.5n3	SDC20.5n3	MeanC22.5n3	SDC22.5n3	MeanC22.6n3	SDC22.6n3	n
Mazuri	0.828211	0.0534329	18.3525	0.128789	1.43207	0.0387047	9.19756	0.187705	43.1817	0.275042	1.26461	0.0562029	24.3966	0.139808	1.66877	0.0575288	0.148582	0.0315193	0.537118	0.0575442	0.106843	0.0145344	0.308264	0.0154132	0.35759	0.0595983	0.592107	0.0123356	23
Krill	6.145	0.106866	25.6938	0.257578	5.07032	0.116114	2.06476	0.0938527	29.292	0.412564	4.97147	0.177625	0.792224	0.0699042	0.345259	0.0575288	0.714447	0.0661905	0.997471	0.0575442	0.32061	0.0400763	2.1467	0.0285487	0.299481	0.0297991	1.4684	0.0370067	39
Silverside	1.89687	0.0801494	16.2918	0.450761	6.1155	0.235402	5.06804	0.281558	31.9049	1.23769	2.35968	0.112322	0.607607	0.0908754	0.316473	0.0431574	0.294169	0.0252154	1.38106	0.310739	0.336641	0.0400763	0.89054	0.0565151	3.27802	0.0595983	4.28051	0.135691	39
Clam	1.09538	0.0534329	16.163	0.128789	1.62606	0.0387047	15.1129	0.187705	10.5891	0.275042	1.09541	0.0842622	0.419425	0.0699042	0.146692	0.0258944	0.168092	0.0252154	4.25827	0.149615	4.80915	0.0801525	1.24448	0.0114229	2.32433	0.0417188	3.49099	0.0493422	15
Mussel	1.81672	0.0801494	16.6138	0.321972	6.46369	0.27372	7.32051	0.387048	5.77589	0.412564	1.55885	0.109541	1.49127	0.186434	0.690518	0.0863148	1.05063	0.0315193	1.9565	0.076764	2.32442	0.160305	3.45941	0.0685031	0.655581	0.0595983	2.0477	0.0370067	15
FRACTIONATION VALUES (or TROPHIC DISCRIMINATION FACTORS or TROPHIC MODIFICATION VALUES)
Sources	MeanC14.0	SDC14.0	MeanC16.0	SDC16.0	MeanC16.1n7	SDC16.1n7	MeanC18.0	SDC18.0	MeanC18.1n9	SDC18.1n9	MeanC18.1n7	SDC18.1n7	MeanC18.2n6	SDC18.2n6	MeanC18.3n3	SDC18.3n3	MeanC18.4n3	SDC18.4n3	MeanC20.1n9	SDC20.1n9	MeanC20.1n7	SDC20.1n7	MeanC20.5n3	SDC20.5n3	MeanC22.5n3	SDC22.5n3	MeanC22.6n3	SDC22.6n3
Mazuri	0	0	0	0	0	0	0	0	0	0	0	0	0	0	0	0	0	0	0	0	0	0	0	0	0	0	0	0
Krill	0	0	0	0	0	0	0	0	0	0	0	0	0	0	0	0	0	0	0	0	0	0	0	0	0	0	0	0
Silverside	0	0	0	0	0	0	0	0	0	0	0	0	0	0	0	0	0	0	0	0	0	0	0	0	0	0	0	0
Clam	0	0	0	0	0	0	0	0	0	0	0	0	0	0	0	0	0	0	0	0	0	0	0	0	0	0	0	0
Mussel	0	0	0	0	0	0	0	0	0	0	0	0	0	0	0	0	0	0	0	0	0	0	0	0	0	0	0	0

## Sheet: Example 2 (Steller's eiders)
Based on Wang et al. 2010
CONSUMER:
ID	C14.0	C16.0	C16.1n7	C18.0	C18.1n9	C18.1n7	C18.2n6	C18.3n3	C18.4n3	C20.1n9	C20.1n7	C20.5n3	C22.5n3	C22.6n3
Day_0	1.19	19.72	2.1	8.6	38.98	1.24	19.29	1.1	0.34	0.76	0.22	0.46	0.7	0.87
Day_0	1.15	19.28	2.11	8.28	39.44	1.2	19.14	1.19	0.32	0.8	0.22	0.45	0.67	0.89
Day_0	1.17	18.41	2.07	9.23	39.42	1.21	18.77	1.29	0.34	0.73	0.21	0.47	0.66	0.9
Day_0	1.2	19.34	2.09	8.63	37.76	1.24	19.19	1.3	0.35	0.77	0.26	0.46	0.66	0.87
Day_0	1.15	19.31	2.1	8.93	39.13	1.21	19.27	1.11	0.33	0.78	0.19	0.47	0.65	0.85
Day_0	1.19	19.17	2.12	8.29	39.09	1.2	19.22	1.41	0.36	0.78	0.21	0.46	0.63	0.9
Day_0	1.18	19.24	2.07	8.95	39.12	1.21	19.1	1.12	0.29	0.78	0.23	0.41	0.66	0.9
Day_0	1.17	19.05	2.11	8.8	38.53	1.24	19.56	1.19	0.33	0.77	0.23	0.46	0.68	0.87
Day_21	4.29	20.79	4.03	6	33.1	2.99	14.46	1.13	0.68	0.85	0.36	2	0.74	1.73
Day_21	4.97	20.49	3.87	6.42	33.7	2.74	14.48	1.1	0.67	0.9	0.36	2.12	0.69	1.9
Day_21	4.81	20.69	3.97	5.85	31.99	2.73	14.82	1.12	0.7	0.89	0.38	2.01	0.7	1.72
Day_21	4.03	20.39	3.93	5.77	33.29	2.67	14.59	1.09	0.64	0.87	0.34	2.04	0.74	1.79
Day_21	4.47	20.91	4.21	6.28	32.84	2.62	13.74	1.09	0.66	0.86	0.35	1.86	0.7	1.83
Day_21	4.55	20.76	4.1	5.74	32.24	2.94	14.28	1.09	0.65	0.9	0.36	1.79	0.74	1.83
Day_21	4.4	20.33	3.98	6.3	33.92	2.54	14.51	1.12	0.65	0.87	0.31	2.09	0.71	1.47
Day_21	4.37	20.94	4.56	7.06	31.88	2.82	14.73	1.08	0.66	0.91	0.33	2	0.71	1.84
Day_50	2.3	17.52	4.64	7.12	32.41	2.07	14.56	1.31	0.47	1.03	0.47	1.33	1.96	3.65
Day_50	2.41	18.54	5.04	5.39	31.19	2.04	13.97	1.36	0.43	0.99	0.44	1.3	2.19	3.5
Day_50	2.1	18.08	4.37	6.89	32.31	2.11	14.86	1.29	0.46	0.99	0.45	1.34	2	3.96
Day_50	2.24	18.69	4.88	6.22	31.17	1.79	14	1.33	0.46	1.02	0.46	1.31	1.95	3.37
Day_50	2.32	18.4	5.03	6.25	32.51	1.89	14.11	1.33	0.44	0.98	0.46	1.32	1.99	4.19
Day_50	2.55	18.05	5.36	6.57	31.74	1.96	15.12	1.3	0.41	0.97	0.42	1.34	2.24	3.12
Day_50	2.39	18.17	5.08	5.95	33.01	2.09	13.57	1.33	0.44	0.98	0.49	1.3	2.02	3.72
Day_50	2.51	18.44	4.42	5.91	31.55	1.93	13.64	1.34	0.42	0.99	0.44	1.36	1.97	3.6
SOURCES:
Sources	MeanC14.0	SDC14.0	MeanC16.0	SDC16.0	MeanC16.1n7	SDC16.1n7	MeanC18.0	SDC18.0	MeanC18.1n9	SDC18.1n9	MeanC18.1n7	SDC18.1n7	MeanC18.2n6	SDC18.2n6	MeanC18.3n3	SDC18.3n3	MeanC18.4n3	SDC18.4n3	MeanC20.1n9	SDC20.1n9	MeanC20.1n7	SDC20.1n7	MeanC20.5n3	SDC20.5n3	MeanC22.5n3	SDC22.5n3	MeanC22.6n3	SDC22.6n3	n
Mazuri	0.998589	0.0644251	20.2702	0.142246	1.63995	0.0443231	9.47019	0.193269	41.6714	0.265423	1.09835	0.0488141	23.5629	0.135031	1.59427	0.0549606	0.143342	0.0304077	0.505137	0.0541179	0.092746	0.0126167	0.315415	0.0157708	0.417474	0.069579	0.705046	0.0146885	23
Krill	7.40915	0.12885	28.3785	0.284492	5.80632	0.132969	2.12596	0.0966346	28.2675	0.398135	4.31789	0.154273	0.765152	0.0675154	0.329846	0.0549606	0.689251	0.0638561	0.93808	0.0541179	0.278308	0.0347885	2.1965	0.029211	0.349634	0.0347895	1.74848	0.0440654	39
Silverside	2.28709	0.0966377	17.9941	0.497861	7.00322	0.269573	5.21827	0.289904	30.7891	1.1944	2.04946	0.0975551	0.586844	0.08777	0.302345	0.0412308	0.283795	0.0243261	1.29883	0.292237	0.292223	0.0347885	0.9112	0.0578261	3.82698	0.069579	5.09698	0.161573	39
Clam	1.32071	0.0644251	17.8519	0.142246	1.8621	0.0443231	15.5609	0.193269	10.2188	0.265423	0.9514	0.0731846	0.405092	0.0675154	0.140143	0.0247385	0.162164	0.0243261	4.00473	0.140707	4.17461	0.0695769	1.27335	0.0116879	2.71358	0.0487053	4.15686	0.0587538	15
Mussel	2.19045	0.0966377	18.3497	0.355615	7.40195	0.313453	7.5375	0.398521	5.57388	0.398135	1.35391	0.09514	1.44031	0.180063	0.659692	0.0824615	1.01358	0.0304077	1.84001	0.0721933	2.01773	0.139154	3.53966	0.0700923	0.765369	0.069579	2.43828	0.0440654	15
FRACTIONATION VALUES (or TROPHIC DISCRIMINATION FACTORS or TROPHIC MODIFICATION VALUES)
Sources	MeanC14.0	SDC14.0	MeanC16.0	SDC16.0	MeanC16.1n7	SDC16.1n7	MeanC18.0	SDC18.0	MeanC18.1n9	SDC18.1n9	MeanC18.1n7	SDC18.1n7	MeanC18.2n6	SDC18.2n6	MeanC18.3n3	SDC18.3n3	MeanC18.4n3	SDC18.4n3	MeanC20.1n9	SDC20.1n9	MeanC20.1n7	SDC20.1n7	MeanC20.5n3	SDC20.5n3	MeanC22.5n3	SDC22.5n3	MeanC22.6n3	SDC22.6n3
Mazuri	0	0	0	0	0	0	0	0	0	0	0	0	0	0	0	0	0	0	0	0	0	0	0	0	0	0	0	0
Krill	0	0	0	0	0	0	0	0	0	0	0	0	0	0	0	0	0	0	0	0	0	0	0	0	0	0	0	0
Silverside	0	0	0	0	0	0	0	0	0	0	0	0	0	0	0	0	0	0	0	0	0	0	0	0	0	0	0	0
Clam	0	0	0	0	0	0	0	0	0	0	0	0	0	0	0	0	0	0	0	0	0	0	0	0	0	0	0	0
Mussel	0	0	0	0	0	0	0	0	0	0	0	0	0	0	0	0	0	0	0	0	0	0	0	0	0	0	0	0

## Sheet: Example 3 (Atlantic salmon)
Based on Budge et al. 2012
CONSUMER:
Diet	C14.0	C16.0	C16.1n7	C18.0	C18.1n9	C18.1n7	C18.2n6	C18.4n3	C20.1n11	C20.5n3	C22.1n11	C22.1n9	C22.5n3	C22.6n3
Initial	2.64959	13.5643	6.52142	3.85674	23.8772	3.19799	7.88881	0.754525	4.11761	5.65403	2.15675	0.452299	2.65837	14.1689
Initial	2.24193	12.9386	6.98484	3.55605	23.7522	3.17665	7.03639	0.806911	4.03358	6.36238	1.7515	0.439283	2.92977	15.4284
Initial	3.04233	12.688	6.51776	3.59045	24.0497	3.32617	7.91436	0.878091	5.20499	5.02224	2.25071	0.408347	2.22594	12.9873
Initial	3.06686	13.1023	6.83893	3.48129	24.2761	3.12579	8.73742	0.873076	4.42443	5.49677	2.01609	0.481198	2.56571	14.6982
Initial	2.68214	12.0398	6.84089	3.732	23.939	2.98925	11.6163	0.719558	4.38673	5.1692	1.86538	0.392112	1.81639	16.8396
Initial	2.65154	13.1782	7.84637	3.58208	27.3919	3.12014	9.32513	0.766345	4.80931	4.50812	1.70921	0.402705	2.57112	11.9804
Initial	2.91708	12.2075	7.33122	3.68506	22.1773	3.2956	8.84642	0.953977	3.66253	4.48098	1.75432	0.382829	2.20774	10.9936
Initial	2.85684	12.4374	6.23044	3.84255	23.978	2.90158	6.66499	0.737659	4.41527	6.53445	2.64498	0.459261	1.9571	12.893
Initial	2.62832	12.3554	6.11678	3.57266	22.9731	3.23409	12.2054	0.837124	4.66613	4.84437	1.92525	0.489713	2.24832	14.8935
Initial	2.63023	12.8765	7.14926	3.85666	26.1111	3.50135	8.77166	0.740667	3.45597	6.0138	2.1288	0.397787	2.47505	12.6723
Initial	2.75675	12.1827	5.9191	3.48465	27.0506	3.17739	10.3313	0.920773	4.5661	5.39539	1.49775	0.467774	2.217	13.8996
Initial	2.59204	12.6925	5.8761	3.65362	24.4509	3.10217	11.1571	0.760119	4.16897	5.2485	2.14059	0.481301	2.23051	10.2414
Initial	2.63934	12.1646	6.80106	4.05422	21.1046	3.24059	8.03976	0.771354	5.3789	4.25076	2.48365	0.328803	2.69734	14.1523
Initial	2.80369	12.5704	6.3436	3.67332	24.6852	3.23993	10.2459	0.851674	3.47277	5.61922	1.53172	0.296941	2.28977	14.2042
Initial	2.92125	12.927	7.02504	3.88039	23.8459	3.31081	9.4943	0.761402	3.92957	6.05512	1.91791	0.51368	2.25989	14.3406
Initial	2.93284	14.5259	5.88972	3.77685	25.1058	3.45679	10.5405	0.888625	5.62877	5.72624	2.03249	0.455378	2.34221	13.7506
Initial	2.50624	12.9158	6.078	4.01635	23.3435	3.33856	9.13756	0.782403	4.28118	4.70543	1.54735	0.36505	2.17548	11.0859
Initial	2.75983	13.9342	6.96333	3.21328	22.4842	3.17062	9.67939	0.757245	4.81565	4.28673	2.45065	0.38804	2.65175	15.0313
Initial	3.16899	12.3681	7.09563	4.00837	24.9642	3.43164	8.21739	0.82225	4.52449	6.64538	1.98121	0.485507	2.61944	12.9303
Initial	2.82913	14.4188	6.40439	3.55594	23.4405	3.15368	9.90924	0.730972	4.14433	4.64037	2.34972	0.544489	2.08554	13.5032
Initial	2.74998	13.1045	6.7338	3.85795	24.3504	3.01855	10.7053	0.793675	4.30759	4.58618	2.07331	0.326716	3.01475	15.555
Initial	2.93186	13.1512	6.46519	3.99551	25.122	3.32996	8.90248	0.769724	4.03241	5.16658	1.90446	0.350884	2.15978	14.9118
Initial	3.13056	13.2431	7.03467	3.85366	24.2002	3.1089	8.68503	0.805292	4.05479	6.14412	2.17019	0.438386	2.4268	18.9
Initial	2.48193	13.6433	7.18636	3.69302	23.1395	3.28346	10.2536	0.839723	4.45832	4.6367	2.41734	0.423172	2.36668	16.5152
Initial	2.58088	12.9382	5.80982	4.12506	25.2693	3.11636	10.2952	0.748487	4.66056	5.26762	2.08061	0.434488	2.7665	16.5722
Initial	2.67609	13.4191	6.59521	3.67792	22.3384	3.5628	10.9726	0.77713	2.83138	5.2463	1.57374	0.34485	2.03083	15.8924
Initial	2.90872	12.9034	6.89819	3.97335	24.9158	3.32329	7.52554	0.74605	3.91969	4.28841	1.9466	0.452549	2.54123	11.3309
Initial	2.63528	13.2603	7.17616	3.57295	23.1011	3.27365	9.05445	0.637273	4.52456	6.22646	1.95171	0.384341	2.01358	13.4169
Initial	2.95776	13.8291	6.75672	3.92805	20.8525	3.16223	10.1563	0.677895	4.69341	5.47817	2.326	0.392117	2.47539	15.691
HO	4.03663	12.2281	5.63952	2.13874	10.9174	2.94769	5.04122	1.13823	10.5292	5.50291	13.1275	0.754139	1.43157	12.247
HO	3.67664	13.0651	5.74768	2.41099	12.9122	3.01853	4.82658	1.01879	10.4428	3.8138	12.5409	1.24382	1.56323	13.4787
HO	4.05288	13.2089	5.67072	2.131	13.4256	3.06934	5.28276	1.23096	9.99914	5.87601	13.589	1.00598	1.6235	12.5241
HO	3.75186	12.4958	5.78302	2.23792	13.7212	3.01079	4.39387	1.15445	10.9416	4.00125	12.5432	1.10087	1.44089	13.0233
HO	3.8315	13.8502	5.44496	2.20397	12.6773	3.08018	4.62519	0.999915	10.7665	4.66905	11.0732	1.17275	1.76523	12.775
HO	4.45832	12.1204	5.54932	2.35466	12.8618	2.93131	4.98768	1.13153	10.4049	4.71544	12.6933	1.18828	1.66528	15.3208
HO	3.98793	13.3662	5.80614	2.31909	13.075	2.99264	5.58822	1.08502	10.7093	4.90451	12.9492	1.24337	1.45589	12.6637
HO	4.22914	13.1933	5.73491	2.29866	13.2086	2.89303	5.20281	1.09633	11.21	5.65853	12.6759	0.652389	1.55862	11.9136
HO	4.13968	13.2562	5.82601	1.95442	12.3077	3.03306	5.0316	1.18193	11.0884	4.62505	13.0202	0.732063	1.59834	16.3196
HO	3.98649	13.8552	5.86868	2.2616	13.2065	2.93463	4.54841	1.17735	10.9171	4.61605	12.8445	0.699856	1.62664	12.2711
HO	4.00604	13.6936	4.84478	2.09003	13.0516	3.11404	4.6914	1.13925	10.4624	4.56636	13.2879	1.11585	1.55491	15.1174
HO	4.12177	13.2915	5.51042	2.30234	11.6375	3.04042	4.60953	1.12037	10.1512	5.33351	13.6845	1.08705	1.57394	13.2011
HO	3.87491	12.7684	6.08966	2.32629	11.8495	3.0019	4.77461	1.13123	10.5326	5.04815	12.7773	1.0049	1.65532	11.927
HO	3.95237	12.6869	6.01319	2.21497	14.5597	2.98676	4.89915	1.09627	10.4814	4.37393	14.2276	1.36156	1.67566	16.1407
HO	4.19452	14.0323	5.35146	2.27106	12.2815	3.09612	4.99304	1.14749	11.3606	4.36884	11.2064	0.83371	1.82355	13.5967
HO	4.22657	12.9245	6.22566	2.2436	13.908	3.074	5.17292	1.3044	11.4148	4.80157	12.0974	1.13811	1.6598	14.9302
HO	4.13643	13.1863	5.56117	2.1865	11.7297	2.99177	5.95606	1.11407	11.1626	4.96243	12.4252	1.17646	1.86368	12.7654
HO	4.01861	13.9811	5.92168	2.17424	13.639	2.98257	5.17349	1.1227	10.1414	5.45656	12.7563	0.8547	1.64561	14.2274
HO	4.1477	13.431	6.03945	2.26777	14.71	2.98179	4.92707	1.10878	10.7628	4.43226	13.6011	0.708766	1.60401	16.0034
HO	4.01798	12.941	5.64302	2.20616	13.7137	3.04739	5.29947	1.20724	11.137	4.74219	12.4469	1.29861	1.53192	16.8617
HO	3.742	13.0009	5.41621	2.08479	12.2675	3.103	5.28548	1.18625	11.216	4.23051	14.485	1.0924	1.67076	13.7072
HO	3.61403	13.027	5.87909	2.22855	12.9322	3.03966	4.50038	1.08779	11.43	4.45415	12.8	0.985361	1.68553	13.0457
HO	4.11467	13.1252	5.93815	2.1764	12.8437	2.96032	4.73016	1.09509	10.8491	4.61393	13.1234	1.1224	1.69005	10.9407
HO	4.31707	12.5305	5.49769	2.31895	11.9198	2.96121	4.92234	0.977971	11.2652	4.66157	12.5419	0.88246	1.83203	13.3244
HO	4.01903	11.9172	6.02822	1.97985	13.4116	3.00521	5.08477	1.03333	10.6947	4.89379	13.3621	0.979089	1.43568	13.4137
HO	4.30087	13.1288	5.9365	1.99269	13.5194	2.97931	5.25977	1.18239	10.8411	5.14368	14.2696	1.02643	1.66559	12.1015
HO	3.79648	13.2995	6.10471	2.33214	13.6992	2.92971	5.18865	1.16253	10.6828	4.586	13.0818	1.1204	1.63621	12.8304
HO	4.0443	13.0122	5.64032	2.31631	13.0267	2.96893	5.52758	1.20317	11.2514	4.91265	11.9256	1.23575	1.73229	12.9063
HO	4.24291	12.6464	5.82794	2.23539	12.0128	2.94593	4.78717	1.11064	10.0472	4.77965	13.2527	0.704336	1.73638	14.8814
HO	3.90246	12.3799	5.49797	2.14697	13.0995	3.0984	4.87497	1.13547	11.7747	5.20475	11.2169	1.11997	1.52343	13.9561
HO	3.97202	13.4031	6.03737	2.22177	12.0669	2.99017	4.6014	1.03199	10.448	4.95344	12.6471	1.28794	1.48522	13.2758
HO	3.77969	12.0653	5.9526	1.9971	13.4734	2.89842	5.1177	1.01455	11.2971	4.9945	12.8979	1.08775	1.58405	14.5349
HO	3.50474	13.5298	6.10144	2.24055	13.2986	3.04717	5.13836	1.10372	11.9987	4.89982	12.5324	1.0346	1.6713	15.4678
HO	4.1293	12.4863	5.79883	1.9507	13.0848	2.92421	4.73061	1.18581	10.8748	5.12034	12.4044	1.16657	1.92215	13.457
HO	3.80147	12.1968	6.15707	2.20214	13.3696	2.98949	4.07789	1.07195	10.4864	4.82495	12.0486	1.15776	1.66619	12.9961
HO	3.87099	13.0349	5.63444	2.54171	10.6208	2.93086	5.0677	1.03103	10.8272	4.77786	14.083	1.06353	1.78552	14.3333
KO	10.4191	17.3242	8.61814	2.9878	19.0385	6.14552	5.71723	1.39304	3.97838	5.08165	3.1457	0.634076	1.32266	11.3111
KO	7.22371	18.5115	9.26257	2.89373	17.2673	6.62462	5.29387	1.574	3.87661	4.61995	2.85127	0.421376	1.11352	10.0116
KO	9.25557	18.7223	9.62476	2.77254	17.6438	6.22145	6.32906	1.56956	3.77615	4.97109	3.16536	0.371955	1.23648	10.0732
KO	9.83813	16.8959	9.13303	2.7406	17.4233	6.52064	5.78968	1.47453	3.81015	4.40107	2.94319	0.46777	1.22922	7.32162
KO	9.33641	17.7172	8.61927	2.86161	16.945	6.2933	5.66744	1.44308	3.96343	4.65825	3.0899	0.45266	1.34756	10.9141
KO	9.21613	17.4221	9.32111	3.19998	17.5299	6.10888	5.57836	1.36274	3.64941	3.80815	3.22663	0.590166	1.03048	12.3512
KO	9.64266	17.8215	9.31974	2.7884	16.9928	6.24105	5.33341	1.51742	4.08116	3.51831	2.80782	0.479252	1.13001	10.4363
KO	10.0345	17.9258	9.25015	2.70249	18.7472	6.24249	4.85861	1.50892	3.89934	4.92444	3.2625	0.392045	0.964872	9.66368
KO	10.1479	17.696	8.71774	2.91318	17.8153	6.18523	5.15928	1.45012	3.54005	4.37609	3.31288	0.539283	1.22481	5.40947
KO	8.46115	17.8258	8.86748	2.61468	17.7391	6.79826	5.90027	1.38397	3.75315	5.2002	3.273	0.456454	1.00902	12.0795
KO	9.49286	18.3555	9.39048	2.7501	16.918	6.4287	5.34999	1.36853	4.12819	5.11658	3.33357	0.365206	1.11048	10.5385
KO	8.79061	18.2327	8.54433	2.74709	18.4242	6.43009	5.39059	1.44159	3.89191	3.94116	3.28293	0.548146	1.30614	9.72701
KO	10.9265	18.4527	9.37861	2.63658	17.8523	6.36979	5.01015	1.55711	3.56497	3.69468	3.11346	0.507415	1.00022	11.1077
KO	10.1001	18.1091	8.52948	3.02925	17.9239	6.32191	5.10827	1.30104	3.86824	4.79683	2.84292	0.442819	1.37382	11.8913
KO	9.33712	17.99	8.41565	3.08197	18.7066	6.55434	5.91448	1.45697	3.85054	4.25567	2.99757	0.293715	1.00061	9.23068
KO	10.1641	17.9003	9.03713	2.84794	16.9897	6.48631	5.11511	1.31281	4.05965	2.99536	2.83827	0.392572	1.24975	10.5499
KO	9.18824	18.0494	9.28623	2.96954	17.8804	5.90114	5.58705	1.42263	3.63185	4.09701	3.24952	0.608468	0.865376	9.37571
KO	10.1539	18.0357	8.29005	2.66162	16.6433	6.48771	5.42492	1.40227	4.12544	4.45019	3.29731	0.423811	1.12712	7.19575
KO	9.08466	17.3604	8.01282	2.96073	17.046	6.05092	5.54742	1.4395	4.07205	4.82057	3.10686	0.421514	1.06965	10.7514
KO	10.3379	17.3628	9.08769	2.7852	18.5482	6.57589	5.36819	1.42419	3.74531	4.84123	3.09784	0.466409	1.18	9.52808
KO	8.68333	16.6745	8.76041	2.72893	17.5575	6.12093	5.24722	1.37847	3.84064	4.03073	3.26751	0.479492	1.1203	11.0796
KO	8.16763	17.2847	9.15204	3.03809	17.7258	6.18055	5.1233	1.56878	3.81044	5.0345	3.06375	0.394173	1.22729	10.5252
KO	10.0833	17.7789	9.24644	2.91496	18.4083	6.32897	5.33981	1.39446	3.74812	5.21998	2.77858	0.533342	1.37935	10.3736
KO	9.08665	17.2303	9.50674	2.91197	17.7087	6.44973	5.85385	1.43843	4.08308	5.05646	3.11934	0.521215	1.28115	9.9657
KO	9.65664	16.3307	9.74232	2.88173	18.1905	6.03507	5.71884	1.26512	3.7752	4.03529	3.23247	0.490199	1.00326	10.2406
KO	8.97981	18.2231	8.35133	2.93688	19.198	5.81508	5.3255	1.35935	3.74213	4.60386	3.20143	0.56867	1.05185	14.2153
KO	9.02019	16.8895	9.03026	2.84725	18.5155	6.00816	5.53592	1.40568	3.59995	4.58198	2.64056	0.4965	1.26722	9.93806
KO	8.65107	16.6373	8.66402	2.87513	18.4209	6.19327	5.85216	1.4257	3.93445	4.30877	2.97786	0.401297	0.977805	9.79428
70HO	5.27369	15.0932	6.39904	2.59475	13.3216	3.62911	4.38842	1.11232	9.74907	4.19	10.0633	0.942358	1.40414	12.0002
70HO	5.88864	14.971	7.02707	2.3836	14.0916	3.72083	5.55563	1.15288	9.44168	3.47729	8.85492	0.944299	1.54149	13.3376
70HO	5.6214	14.0134	6.71737	2.3858	13.7327	3.69139	5.31015	1.19419	8.7452	3.26763	9.76437	0.984811	1.40278	13.447
70HO	4.90895	14.0436	5.92849	2.39575	13.8247	3.63228	5.66415	1.21801	9.10446	3.09503	11.116	0.960151	1.40013	14.9638
70HO	5.11807	13.6963	6.00289	2.35687	13.8055	3.76186	4.9302	1.19528	9.51239	4.14593	11.1045	1.03893	1.43473	10.4415
70HO	6.02456	14.9001	6.79488	2.36589	13.4161	3.61078	5.64863	1.17645	8.24789	3.81643	11.0153	0.941575	1.28429	12.837
70HO	4.89079	13.8358	6.18881	2.22376	13.8302	3.55701	5.49561	1.1359	8.58177	3.60685	10.5843	0.990497	1.47704	13.5239
70HO	5.24744	14.2942	6.66839	2.44483	13.8384	3.66337	5.43558	1.14525	9.03097	3.82899	10.3066	1.0055	1.37219	12.8248
70HO	4.93764	14.4274	6.83484	2.38863	14.1302	3.67309	5.35432	1.13182	9.00724	4.00666	10.8326	1.05903	1.42719	16.4475
70HO	5.23884	14.5877	6.39614	2.41476	13.7199	3.7492	5.24651	1.07679	9.44186	4.3693	10.6173	1.01401	1.52334	12.5709
70HO	5.43173	14.3263	6.96099	2.41351	13.152	3.57154	5.08327	1.03006	8.48312	2.94178	11.1841	0.999227	1.46468	13.4846
70HO	5.24261	14.8376	6.30665	2.32003	14.7311	3.55014	5.34741	1.12953	9.23949	3.41142	9.23558	0.982216	1.39517	10.8945
70HO	5.86125	15.2137	6.20807	2.7184	14.0025	3.53192	5.81828	1.0302	8.31678	3.50258	10.8687	1.03061	1.42647	9.67153
70HO	6.00543	14.5001	6.7346	2.38153	13.2484	3.66949	5.39134	1.20936	9.17338	3.81965	10.2547	1.01104	1.40295	14.4913
70HO	5.7026	14.6392	6.72287	2.54267	12.6208	3.57361	5.53459	1.29936	8.65017	4.19887	9.95215	0.874749	1.48991	14.3901
70HO	5.23495	14.4901	6.54517	2.20386	14.1375	3.84276	4.79147	1.29929	9.59592	4.37408	11.3036	0.851702	1.58531	13.2312
70HO	5.833	15.238	6.80138	2.12251	13.1101	3.70569	5.29239	1.13274	9.15294	4.31193	9.10054	0.914624	1.58972	13.2
70HO	4.8436	14.3119	5.85487	2.34414	12.9265	3.85276	4.49653	1.20143	8.98582	3.63417	9.92438	1.00444	1.43646	13.4174
70HO	5.37911	14.395	6.13896	2.1689	14.9542	3.76337	5.16579	1.20581	9.90079	3.87982	10.2912	1.01113	1.53599	14.1928
70HO	5.17864	14.4489	6.6196	2.41152	14.1383	3.60887	4.66738	1.10085	9.23855	4.55697	10.0113	0.995189	1.37837	13.3462
70HO	4.79333	14.7371	6.68689	2.20326	13.9471	3.54699	5.06561	1.07921	8.03034	3.4683	10.291	0.91173	1.28422	14.7792
70HO	5.29505	15.4032	6.6929	2.50151	12.9181	3.59813	4.56407	1.20698	8.98091	3.84659	9.19921	1.05627	1.70707	10.4424
70HO	5.7294	14.6188	6.70185	2.38549	15.1939	3.63932	5.40695	1.21937	8.22604	3.74136	11.4984	1.03018	1.26769	8.53816
70HO	5.15673	14.3227	5.83911	1.9487	15.4514	3.72824	5.12984	1.12482	9.01242	4.49672	11.3406	0.941388	1.62882	13.6741
70HO	5.53769	14.4426	6.44049	2.34607	14.3123	3.5796	5.33012	1.15434	8.71433	3.28808	10.3821	1.05537	1.49738	14.2598
70HO	5.16746	14.517	6.40795	2.25859	12.4445	3.7314	5.42192	1.1565	8.97826	3.51263	9.71425	1.00174	1.76358	13.1793
70HO	4.42626	14.441	6.46123	2.5159	14.3024	3.8688	4.83988	1.21477	8.36753	3.4797	10.7714	0.961523	1.53007	12.6835
70HO	4.99623	14.7706	6.11761	2.36523	12.1838	3.77926	5.14614	1.3192	10.2752	3.66388	9.85791	1.11299	1.42931	10.3208
70HO	5.33956	15.2239	6.23854	2.08784	13.5257	3.621	5.08926	1.13035	9.858	3.38166	10.2091	0.910967	1.4482	13.1533
70HO	5.9116	14.8629	6.40299	2.27181	14.5524	3.68124	4.9653	1.14545	8.99955	3.15401	9.62825	1.04569	1.63109	11.0514
70HO	5.00517	14.9475	5.48167	2.5606	12.9709	3.67071	4.77185	1.19148	9.21758	4.04742	12.2767	1.06113	1.45079	16.7596
70HO	5.20808	14.4771	6.8929	2.41257	13.2444	3.65166	4.90519	1.18113	9.00499	3.96417	10.8183	0.928784	1.45766	13.2535
70HO	5.68739	14.0003	6.67067	2.04824	15.7112	3.59256	5.46512	1.06646	9.60143	4.41393	11.5367	1.00087	1.44938	10.6169
70HO	6.12309	14.3519	5.73413	2.4125	14.0496	3.732	5.06109	1.07243	9.17395	2.26616	10.0306	1.08526	1.46237	12.8344
70KO	6.87516	16.2116	8.11545	2.74836	16.4879	5.1252	5.28045	1.37821	5.76527	3.76628	6.47527	0.597525	1.24282	10.1176
70KO	7.35847	16.1352	7.4272	2.75167	15.6068	4.91984	5.26064	1.20987	6.29373	4.55237	6.64022	0.626583	1.24696	12.2027
70KO	8.13111	16.6712	8.45556	2.44348	18.0283	5.22588	4.84462	1.27615	5.62876	3.60699	7.13444	0.609625	1.2165	11.4635
70KO	7.68359	16.4545	8.13214	2.54085	17.0382	5.19754	5.57502	1.29054	5.92992	3.33451	6.35523	0.685625	1.17476	13.3198
70KO	7.96594	16.0213	7.63609	2.49991	15.7342	5.15872	4.81229	1.42863	6.40138	4.02696	5.91668	0.770044	1.26616	10.8426
70KO	7.52106	15.9377	8.1585	2.96122	16.0745	4.67329	5.60021	1.31345	6.75994	3.47422	5.72402	0.652017	1.47711	8.72743
70KO	7.9844	15.6621	7.46332	2.68216	16.3534	5.18065	5.21463	1.31004	6.02161	2.84182	6.91589	0.733329	1.38548	7.5761
70KO	7.92232	15.7751	7.72494	2.69489	16.4677	4.70895	4.92846	1.28085	6.45874	3.46361	6.13048	0.621539	1.48698	11.9088
70KO	7.48865	16.284	7.84489	2.55709	16.0119	5.28403	5.40731	1.18866	5.90272	2.94852	6.70007	0.690311	1.26514	11.5278
70KO	8.46375	16.465	7.6176	2.79921	17.2522	5.11772	5.16414	1.21599	5.98512	3.8364	5.96663	0.660636	1.35809	13.4322
70KO	8.10699	15.5506	7.55198	2.69358	16.1222	5.48148	4.89088	1.2228	6.31635	4.42412	6.54915	0.520938	1.07542	7.95924
70KO	8.51182	16.5044	7.94704	2.87862	15.4645	5.16956	4.90922	1.3371	5.75882	3.83193	6.56922	0.843023	1.43878	13.618
70KO	7.36228	15.86	7.24985	2.69542	16.0488	4.8791	5.57885	1.33069	6.71252	3.50577	6.94223	0.5809	1.45039	12.4334
70KO	6.63978	16.6428	7.62987	2.81341	16.3078	5.32016	5.17341	1.13497	5.99771	3.55971	6.6123	0.705366	1.19217	8.12801
70KO	8.37362	16.1762	7.96586	2.54911	16.6347	4.72427	5.35944	1.30497	6.11067	4.65326	6.05953	0.640556	1.33857	11.336
70KO	7.75747	16.677	8.53312	2.83681	18.4864	4.9272	5.46184	1.37671	6.66955	4.14645	6.42766	0.66034	1.33166	13.637
70KO	7.40275	15.9056	8.63594	2.9245	14.3603	5.00582	5.36791	1.37031	5.8797	3.41167	5.95691	0.623549	1.4316	11.1036
70KO	7.34144	16.834	7.96021	2.63632	16.9587	5.40057	5.54691	1.37999	5.89051	3.82929	6.67932	0.633491	0.960897	10.1914
70KO	7.09248	16.1412	7.97095	2.79145	15.8224	4.67861	5.51018	1.30473	5.88772	4.28474	6.75537	0.577317	1.31307	11.0693
70KO	6.8142	17.3841	6.91636	2.59152	15.5765	5.2042	4.92103	1.1445	6.19795	3.37329	6.50092	0.615255	1.53163	11.0504
70KO	7.69586	16.1874	7.20171	3.07311	16.5165	5.11693	4.8401	1.0566	5.73811	3.59644	7.12465	0.574644	1.43057	10.8616
70KO	7.94146	16.8952	7.23484	2.77618	15.7613	5.14612	5.0492	1.2961	6.51909	3.18869	6.46604	0.788801	1.2249	13.0029
70KO	7.48792	16.8205	8.17714	2.7518	14.6583	5.28067	5.76574	1.40974	6.29504	3.68541	5.64588	0.712773	1.29233	10.165
70KO	6.73034	16.4771	7.48387	2.32585	15.7682	5.12721	4.60839	1.50022	5.76936	3.19922	5.98738	0.695435	1.05403	7.02658
70KO	8.73257	16.3872	7.2592	2.4008	16.4523	5.15066	4.93784	1.35143	5.78616	4.18744	5.77354	0.652099	1.1177	12.4496
70KO	7.40741	16.7101	7.90446	2.56404	17.4308	5.23305	5.04834	1.24158	5.9637	3.75121	6.15786	0.681692	1.37378	12.1675
70KO	6.97626	16.8943	8.37112	2.48036	15.0032	5.20709	5.34026	1.15592	6.14867	4.12695	6.79148	0.591499	1.17405	12.2887
70KO	8.2961	16.5283	7.58887	2.54851	17.4336	5.12495	5.39159	1.21065	5.76903	4.31768	6.75411	0.63753	1.09647	11.8089
70KO	7.61727	16.8651	7.66171	2.60575	16.6468	5.12526	5.6665	1.31667	6.1701	3.10426	6.21041	0.71584	1.4213	11.7423
70KO	8.46148	16.1822	7.63218	2.51854	17.4971	4.97185	5.53201	1.12633	5.86458	3.62263	6.04077	0.598515	1.46234	10.8702
70KO	8.35402	15.6565	7.67775	2.56712	16.2448	5.33143	5.45112	1.16595	5.88924	3.5533	6.08509	0.785687	1.19617	10.1426
70KO	8.27287	16.5414	8.41247	2.52455	15.6177	4.73369	4.71682	1.18908	6.36852	4.91827	5.61814	0.597328	1.19674	14.6302
70KO	6.99452	16.2613	8.65913	2.67839	16.3082	5.2692	5.47586	1.38983	6.03401	3.08117	6.26228	0.674581	1.25786	12.7902
70KO	8.37463	16.5401	8.01869	2.87544	15.0038	5.19912	5.52879	1.3107	6.51573	3.95542	5.97084	0.685606	1.3776	9.20898
SOURCES CALIBRATED USING HERRING OIL DERIVED CCs:
Sources	MeanC14.0	SDC14.0	MeanC16.0	SDC16.0	MeanC16.1n7	SDC16.1n7	MeanC18.0	SDC18.0	MeanC18.1n9	SDC18.1n9	MeanC18.1n7	SDC18.1n7	MeanC18.2n6	SDC18.2n6	MeanC18.4n3	SDC18.4n3	MeanC20.1n11	SDC20.1n11	MeanC20.5n3	SDC20.5n3	MeanC22.1n11	SDC22.1n11	MeanC22.1n9	SDC22.1n9	MeanC22.5n3	SDC22.5n3	MeanC22.6n3	SDC22.6n3	n
Initial	2.25183	0.0784125	18.0698	0.126289	6.45198	0.0446674	8.10819	0.090091	47.5865	0.0528739	3.03044	0.138345	15.1521	0.0898343	0.616007	0.0308003	2.52389	0.0320837	3.89284	0.0385004	1.13788	0.0292603	0.294378	0.0165598	2.91228	0.0949677	7.37948	0.112296	3
Herring O	3.86031	0.120635	12.6204	0.0592906	5.60822	0.0446674	2.19221	0.090091	12.7782	0.0881672	2.96453	0.128463	4.79266	0.179669	1.10881	0.0308003	10.5234	0.0320837	4.83469	0.0898343	12.647	0.130062	0.99425	0.0165598	1.64617	0.046395	13.3954	0.433144	3
Krill O	11.5809	0.0965077	19.82	0.169402	8.98329	0.0992361	3.00468	0.200152	23.441	0.176202	6.98345	0.128463	5.15047	0.116785	1.3963	0.092401	3.12309	0.096251	3.3367	0.0898343	2.66596	0.102411	0.368014	0.0441595	0.759742	0.0949677	7.49178	0.224593	3
SOURCES CALIBRATED USING KRILL OIL DERIVED CCs:
Sources	MeanC14.0	SDC14.0	MeanC16.0	SDC16.0	MeanC16.1n7	SDC16.1n7	MeanC18.0	SDC18.0	MeanC18.1n9	SDC18.1n9	MeanC18.1n7	SDC18.1n7	MeanC18.2n6	SDC18.2n6	MeanC18.4n3	SDC18.4n3	MeanC20.1n11	SDC20.1n11	MeanC20.5n3	SDC20.5n3	MeanC22.1n11	SDC22.1n11	MeanC22.1n9	SDC22.1n9	MeanC22.5n3	SDC22.5n3	MeanC22.6n3	SDC22.6n3	n
Initial	1.7248	0.0600606	15.0582	0.105241	6.45098	0.0446605	7.06868	0.0785408	35.1124	0.0390138	2.55817	0.116785	14.9419	0.0885882	0.616007	0.0308003	2.9782	0.0378587	3.50356	0.0346504	1.28797	0.0331196	0.355893	0.0200202	4.34874	0.14181	9.5635	0.145532	3
Herring O	2.95683	0.092401	10.517	0.0494089	5.60735	0.0446605	1.91116	0.0785408	9.42855	0.0650554	2.50253	0.108443	4.72618	0.177176	1.10881	0.0308003	12.4177	0.0378587	4.35122	0.0808509	14.3151	0.147217	1.20201	0.0200202	2.45813	0.069279	17.3598	0.561336	3
Krill O	8.8705	0.0739208	16.5167	0.141168	8.98189	0.0992207	2.61947	0.174492	17.2963	0.130013	5.89512	0.108443	5.07903	0.115165	1.3963	0.092401	3.68525	0.113576	3.00303	0.0808509	3.01758	0.115919	0.444916	0.0533872	1.13448	0.14181	9.70903	0.291063	3
SOURCES CALIBRATED WITH COMBINED CCs:
Sources	MeanC14.0	SDC14.0	MeanC16.0	SDC16.0	MeanC16.1n7	SDC16.1n7	MeanC18.0	SDC18.0	MeanC18.1n9	SDC18.1n9	MeanC18.1n7	SDC18.1n7	MeanC18.2n6	SDC18.2n6	MeanC18.4n3	SDC18.4n3	MeanC20.1n11	SDC20.1n11	MeanC20.5n3	SDC20.5n3	MeanC22.1n11	SDC22.1n11	MeanC22.1n9	SDC22.1n9	MeanC22.5n3	SDC22.5n3	MeanC22.6n3	SDC22.6n3	n
Initial	1.98831	0.0692366	16.564	0.115765	6.45148	0.0446639	7.58843	0.0843159	41.3494	0.0459438	2.7943	0.127565	15.047	0.0892112	0.616007	0.0308003	2.75105	0.0349712	3.6982	0.0365754	1.21293	0.03119	0.325135	0.01829	3.63051	0.118389	8.47149	0.128914	3
Herring O	3.40857	0.106518	11.5687	0.0543498	5.60778	0.0446639	2.05169	0.0843159	11.1034	0.0766113	2.73353	0.118453	4.75942	0.178422	1.10881	0.0308003	11.4706	0.0349712	4.59296	0.0853426	13.481	0.138639	1.09813	0.01829	2.05215	0.057837	15.3776	0.49724	3
Krill O	10.2257	0.0852143	18.1683	0.155285	8.98259	0.0992284	2.81208	0.187322	20.3686	0.153108	6.43928	0.118453	5.11475	0.115975	1.3963	0.092401	3.40417	0.104914	3.16987	0.0853426	2.84177	0.109165	0.406465	0.0487734	0.94711	0.118389	8.60041	0.257828	3
FRACTIONATION VALUES (or TROPHIC DISCRIMINATION FACTORS or TROPHIC MODIFICATION VALUES)
Sources	MeanC14.0	SDC14.0	MeanC16.0	SDC16.0	MeanC16.1n7	SDC16.1n7	MeanC18.0	SDC18.0	MeanC18.1n9	SDC18.1n9	MeanC18.1n7	SDC18.1n7	MeanC18.2n6	SDC18.2n6	MeanC18.4n3	SDC18.4n3	MeanC20.1n11	SDC20.1n11	MeanC20.5n3	SDC20.5n3	MeanC22.1n11	SDC22.1n11	MeanC22.1n9	SDC22.1n9	MeanC22.5n3	SDC22.5n3	MeanC22.6n3	SDC22.6n3
Initial	0	0	0	0	0	0	0	0	0	0	0	0	0	0	0	0	0	0	0	0	0	0	0	0	0	0	0	0
Herring O	0	0	0	0	0	0	0	0	0	0	0	0	0	0	0	0	0	0	0	0	0	0	0	0	0	0	0	0
Krill O	0	0	0	0	0	0	0	0	0	0	0	0	0	0	0	0	0	0	0	0	0	0	0	0	0	0	0	0

## Sheet: Example 4 (T.puffins day 10)
Based on Williams et al. 2009
CONSUMER:
Day	C14.0	C16.0	C16.1n7	C18.0	C18.1n9	C18.1n7	C18.2n6	C20.1n11	C20.1n9	C20.5n3	C22.1n11	C22.6n3
Day 10	5.5601	21.4017	4.99448	4.82823	15.5231	2.71548	0.96867	4.21611	2.42732	9.66504	6.75698	9.62293
Day 10	5.36825	21.716	5.18622	5.98808	12.4011	2.41196	0.967003	6.02864	1.96359	10.1013	3.83238	9.32645
Day 10	5.00248	20.0867	5.00671	5.37224	14.04	2.73407	0.990939	5.629	1.92679	8.70968	6.07795	9.43992
Day 10	4.95088	20.8174	4.75334	5.45398	14.1435	2.55514	0.93669	6.04232	2.44133	9.67933	5.4454	9.71717
Day 10	5.16658	19.9125	5.55197	6.37534	14.5644	2.78213	0.929948	4.67653	2.62197	9.20829	5.45377	10.128
Day 10	5.53995	21.0338	5.32951	5.6488	14.1059	2.52348	0.90422	3.79644	2.08567	8.41418	7.32727	9.90093
SOURCES:
Sources	MeanC14.0	SDC14.0	MeanC16.0	SDC16.0	MeanC16.1n7	SDC16.1n7	MeanC18.0	SDC18.0	MeanC18.1n9	SDC18.1n9	MeanC18.1n7	SDC18.1n7	MeanC18.2n6	SDC18.2n6	MeanC20.1n11	SDC20.1n11	MeanC20.1n9	SDC20.1n9	MeanC20.5n3	SDC20.5n3	MeanC22.1n11	SDC22.1n11	MeanC22.6n3	SDC22.6n3	n
Salmonid	1.8099	0.265791	21.9677	0.421187	3.07842	0.236801	9.79744	0.402656	13.7414	0.269436	4.61787	0.507183	1.79889	0.191328	1.56453	0.437709	0.876521	0.136956	3.87239	0.130889	0.862995	0.335609	12.2888	0.487719	16
Cod	1.21396	0.11036	21.0481	0.183902	2.04241	0.148001	8.92786	0.200626	13.2024	0.271525	4.48696	0.376297	1.10672	0.101292	0.39937	0.0998424	1.50652	0.246522	5.90167	0.178589	0.383553	0.0958883	13.1249	0.348371	18
Sandfish	1.76576	0.265791	18.8939	0.262717	3.25602	0.272322	9.83074	0.602814	13.9108	0.370475	5.04322	0.409018	1.37683	0.0733688	1.33123	0.500343	1.89022	0.547826	5.91778	0.211059	1.24655	0.57533	11.0347	0.522556	18
Capelin	5.45182	0.706657	19.0778	0.78857	6.2457	0.888005	4.07939	0.501565	15.1558	0.303116	4.29079	1.11266	1.11797	0.0675277	7.92083	1.23186	3.36935	0.493043	3.96954	0.405883	7.95892	1.43832	5.84413	0.940601	20
Sandlance	5.3416	0.419942	20.3913	0.840693	5.86083	0.828805	4.58109	0.43469	13.7414	0.235757	3.01449	0.540166	1.41629	0.0844096	5.15866	1.16483	3.12261	0.602608	4.95993	0.24353	4.84236	1.05477	6.33303	0.627068	24
PRIOR INFORMATION :
Salmonid	3.1
Cod	3.4
Sandfish	5.4
Capelin	19.7
Sandlance	66.5
FRACTIONATION VALUES (or TROPHIC DISCRIMINATION FACTORS or TROPHIC MODIFICATION VALUES)
Sources	MeanC14.0	SDC14.0	MeanC16.0	SDC16.0	MeanC16.1n7	SDC16.1n7	MeanC18.0	SDC18.0	MeanC18.1n9	SDC18.1n9	MeanC18.1n7	SDC18.1n7	MeanC18.2n6	SDC18.2n6	MeanC20.1n11	SDC20.1n11	MeanC20.1n9	SDC20.1n9	MeanC20.5n3	SDC20.5n3	MeanC22.1n11	SDC22.1n11	MeanC22.6n3	SDC22.6n3
Salmonid	0	0	0	0	0	0	0	0	0	0	0	0	0	0	0	0	0	0	0	0	0	0	0	0
Cod	0	0	0	0	0	0	0	0	0	0	0	0	0	0	0	0	0	0	0	0	0	0	0	0
Sandfish	0	0	0	0	0	0	0	0	0	0	0	0	0	0	0	0	0	0	0	0	0	0	0	0
Capelin	0	0	0	0	0	0	0	0	0	0	0	0	0	0	0	0	0	0	0	0	0	0	0	0
Sandlance	0	0	0	0	0	0	0	0	0	0	0	0	0	0	0	0	0	0	0	0	0	0	0	0

## Sheet: Example 4 (T.puffins day 19-37)
Based on Williams et al. 2009
CONSUMER:
Day	C14.0	C16.0	C16.1n7	C18.0	C18.1n9	C18.1n7	C18.2n6	C20.1n11	C20.1n9	C20.5n3	C22.1n11	C22.6n3
Day 19	6.95079	17.805	6.36842	3.35889	14.7945	2.5563	1.35617	5.86573	6.30285	4.90863	11.1137	5.98419
Day 19	6.83223	17.848	6.12796	3.72804	14.6263	2.56575	1.37181	5.95564	6.61025	4.1205	11.8091	5.75262
Day 19	6.70169	17.8828	5.87167	3.63642	14.9625	2.50591	1.33888	5.45336	6.29006	4.57648	10.978	6.10886
Day 19	6.58366	17.3547	6.17029	3.82209	15.3206	2.54811	1.33255	5.9547	6.30749	4.45983	11.6899	6.06375
Day 19	6.77978	17.4898	6.15217	3.67313	15.4225	2.61091	1.31615	5.80887	6.23814	4.40427	11.9015	5.97001
Day 19	6.65193	17.9781	6.04379	3.64808	15.4294	2.5469	1.28862	6.18751	6.38481	4.27103	11.4638	5.95441
Day 28	6.77821	17.5163	6.04871	2.99028	16.2724	2.62994	1.43095	6.1279	7.5708	3.11625	13.8814	4.77823
Day 28	6.59248	16.9801	5.68355	3.25486	15.838	2.61215	1.44233	6.56537	7.34035	3.0184	12.8436	4.26167
Day 28	6.81297	17.1908	6.23888	3.16136	16.3918	2.59024	1.45901	6.48451	7.55814	3.60706	12.941	4.358
Day 28	6.83774	17.3073	6.1056	3.24233	15.8737	2.56502	1.44325	6.41269	7.28522	3.04955	12.7676	3.99898
Day 28	6.89417	17.0579	5.89119	3.27187	16.0255	2.66358	1.43397	6.5917	7.35819	2.93709	13.8923	4.81299
Day 28	6.76098	17.3545	6.05456	3.2793	16.525	2.51329	1.4754	6.81802	6.88756	3.30869	13.0471	4.61681
Day 37	6.95605	16.9092	5.65849	3.0011	16.2629	2.66478	1.47026	7.0803	7.82451	2.37736	14.4707	3.40584
Day 37	6.93838	16.6027	5.62106	2.89532	16.1768	2.55678	1.47409	6.76027	8.09062	2.3761	14.1935	3.45901
Day 37	7.0595	16.6311	5.83161	3.1548	15.8	2.54856	1.4616	7.09114	8.18424	2.67379	15.0484	3.70341
Day 37	6.95278	16.8579	5.5653	3.19814	16.4362	2.59505	1.48451	6.90252	8.37456	2.64354	14.9308	3.56773
Day 37	7.04149	16.6638	5.96258	3.20614	16.0106	2.49815	1.48227	6.87523	8.08459	2.60806	15.1597	3.62327
Day 37	6.96365	16.9328	5.60539	3.27811	16.5358	2.58113	1.45077	7.00021	8.10814	2.35819	14.5781	3.00997
SOURCES:
Sources	MeanC14.0	SDC14.0	MeanC16.0	SDC16.0	MeanC16.1n7	SDC16.1n7	MeanC18.0	SDC18.0	MeanC18.1n9	SDC18.1n9	MeanC18.1n7	SDC18.1n7	MeanC18.2n6	SDC18.2n6	MeanC20.1n11	SDC20.1n11	MeanC20.1n9	SDC20.1n9	MeanC20.5n3	SDC20.5n3	MeanC22.1n11	SDC22.1n11	MeanC22.6n3	SDC22.6n3	n
Salmonid	1.8099	0.265791	21.9677	0.421187	3.07842	0.236801	9.79744	0.402656	13.7414	0.269436	4.61787	0.507183	1.79889	0.191328	1.56453	0.437709	0.876521	0.136956	3.87239	0.130889	0.862995	0.335609	12.2888	0.487719	16
Cod	1.21396	0.11036	21.0481	0.183902	2.04241	0.148001	8.92786	0.200626	13.2024	0.271525	4.48696	0.376297	1.10672	0.101292	0.39937	0.0998424	1.50652	0.246522	5.90167	0.178589	0.383553	0.0958883	13.1249	0.348371	18
Sandfish	1.76576	0.265791	18.8939	0.262717	3.25602	0.272322	9.83074	0.602814	13.9108	0.370475	5.04322	0.409018	1.37683	0.0733688	1.33123	0.500343	1.89022	0.547826	5.91778	0.211059	1.24655	0.57533	11.0347	0.522556	18
Capelin	5.45182	0.706657	19.0778	0.78857	6.2457	0.888005	4.07939	0.501565	15.1558	0.303116	4.29079	1.11266	1.11797	0.0675277	7.92083	1.23186	3.36935	0.493043	3.96954	0.405883	7.95892	1.43832	5.84413	0.940601	20
Sandlance	5.3416	0.419942	20.3913	0.840693	5.86083	0.828805	4.58109	0.43469	13.7414	0.235757	3.01449	0.540166	1.41629	0.0844096	5.15866	1.16483	3.12261	0.602608	4.95993	0.24353	4.84236	1.05477	6.33303	0.627068	24
Herring	7.01902	0.11036	16.9502	0.290197	5.77203	0.0888005	3.1099	0.120376	16.3683	0.134718	2.60586	0.311279	1.48375	0.0393912	6.95602	0.632335	8.13521	0.383478	2.44342	0.0811767	14.9107	0.57533	3.57951	0.0696742	9
FRACTIONATION VALUES (or TROPHIC DISCRIMINATION FACTORS or TROPHIC MODIFICATION VALUES)
Sources	MeanC14.0	SDC14.0	MeanC16.0	SDC16.0	MeanC16.1n7	SDC16.1n7	MeanC18.0	SDC18.0	MeanC18.1n9	SDC18.1n9	MeanC18.1n7	SDC18.1n7	MeanC18.2n6	SDC18.2n6	MeanC20.1n11	SDC20.1n11	MeanC20.1n9	SDC20.1n9	MeanC20.5n3	SDC20.5n3	MeanC22.1n11	SDC22.1n11	MeanC22.6n3	SDC22.6n3
Salmonid	0	0	0	0	0	0	0	0	0	0	0	0	0	0	0	0	0	0	0	0	0	0	0	0
Cod	0	0	0	0	0	0	0	0	0	0	0	0	0	0	0	0	0	0	0	0	0	0	0	0
Sandfish	0	0	0	0	0	0	0	0	0	0	0	0	0	0	0	0	0	0	0	0	0	0	0	0
Capelin	0	0	0	0	0	0	0	0	0	0	0	0	0	0	0	0	0	0	0	0	0	0	0	0
Sandlance	0	0	0	0	0	0	0	0	0	0	0	0	0	0	0	0	0	0	0	0	0	0	0	0
Herring	0	0	0	0	0	0	0	0	0	0	0	0	0	0	0	0	0	0	0	0	0	0	0	0

## Sheet: Example 5 (Harp seals)
Based on Kirsch et al. 2000
CONSUMER:
ID	C14.0	C16.0	C16.1n7	C18.0	C18.1n9	C18.2n6	C18.3n3	C18.4n3	C20.1n11	C20.1n9	C20.4n6	C20.5n3	C22.1n11	C22.6n3
Day0	5.49104	6.85341	8.99175	0.886234	9.55504	1.07563	0.822584	1.98285	2.79753	13.8238	0.334989	6.30115	10.8603	8.85541
Day0	5.63587	7.21101	8.56494	0.816129	10.207	1.10369	0.781619	2.09981	2.77639	13.327	0.363028	6.65758	10.5383	9.07031
Day0	5.46506	7.19756	9.27721	0.797854	10.1928	1.10107	0.841353	1.85838	2.68596	13.5092	0.377785	5.94663	9.26609	8.93734
Day0	5.78223	7.13698	9.5251	0.81172	10.2574	1.08982	0.778687	2.08504	2.54675	14.3042	0.344172	6.80761	9.68687	9.85933
Day0	5.72579	6.90104	8.441	0.938064	9.98778	1.12979	0.775756	2.12392	2.59337	12.6858	0.330026	6.78703	10.3484	9.12761
Day14	5.93701	6.77489	9.72044	0.77367	10.6799	1.18892	0.861979	2.3258	2.57674	10.9897	0.367402	7.12549	8.45414	10.3656
Day14	5.80732	7.00437	10.3844	0.869285	10.9878	1.14452	0.965966	2.2135	2.5629	11.4265	0.387229	6.92603	7.12218	10.3969
Day14	5.55129	6.89744	10.6503	0.703452	10.8381	1.17451	0.87667	2.37653	2.43468	12.4073	0.368686	7.10664	8.11945	9.40891
Day14	5.71955	6.82592	10.0098	0.792733	10.4161	1.17703	0.857346	2.2696	2.39426	11.5733	0.365074	7.46167	7.14013	9.78776
Day14	5.43483	6.44738	9.88508	0.76086	11.0281	1.11502	0.838039	2.01457	2.08142	12.4532	0.361609	7.78017	7.2141	9.54087
Day30	5.38568	6.7782	10.9617	0.732488	12.2548	1.18005	0.835387	1.94532	2.84446	11.0868	0.44964	7.28605	5.62784	10.2671
Day30	5.22445	6.60284	9.78932	0.711118	11.17	1.20895	0.915627	1.75081	2.49879	11.5813	0.386333	6.71149	6.95531	10.5016
Day30	5.79043	7.01739	11.402	0.665051	12.8212	1.21524	0.833982	2.16785	2.14419	11.7708	0.396779	6.88441	6.98217	10.9822
Day30	5.02955	6.84522	9.98225	0.92236	12.2058	1.15993	0.775015	1.76071	2.61823	11.4358	0.43402	6.8046	7.19399	9.81431
Day30	5.36989	5.95635	10.1647	0.868984	12.7482	1.23583	0.839989	1.92531	2.39434	10.4752	0.383227	6.46344	6.44069	10.5847
SOURCES:
Source	MeanC14.0	SDC14.0	MeanC16.0	SDC16.0	MeanC16.1n7	SDC16.1n7	MeanC18.0	SDC18.0	MeanC18.1n9	SDC18.1n9	MeanC18.2n6	SDC18.2n6	MeanC18.3n3	SDC18.3n3	MeanC18.4n3	SDC18.4n3	MeanC20.1n11	SDC20.1n11	MeanC20.1n9	SDC20.1n9	MeanC20.4n6	SDC20.4n6	MeanC20.5n3	SDC20.5n3	MeanC22.1n11	SDC22.1n11	MeanC22.6n3	SDC22.6n3	n
Herring	5.62	0.264436	7.06	0.144769	8.96	0.23582	0.85	0.0132224	10.04	0.947058	1.1	0.126645	0.8	0.020364	2.03	0.198939	2.68	0.0440647	13.53	0.501101	0.35	0.0140005	6.5	0.151378	10.14	0.396084	9.17	0.549087	17
Pollock	1.98334	0.132173	7.24169	0.0809457	3.18536	0.115537	3.02224	0.0859454	12.0295	0.47361	0.904622	0.126645	0.730922	0.020364	0.919097	0.198939	1.88849	0.222527	5.26226	0.34432	1.35099	0.0499895	9.07293	0.135362	1.70319	0.198057	25.5332	0.825463	24
FRACTIONATION VALUES (or TROPHIC DISCRIMINATION FACTORS or TROPHIC MODIFICATION VALUES)
Source	MeanC14.0	SDC14.0	MeanC16.0	SDC16.0	MeanC16.1n7	SDC16.1n7	MeanC18.0	SDC18.0	MeanC18.1n9	SDC18.1n9	MeanC18.2n6	SDC18.2n6	MeanC18.3n3	SDC18.3n3	MeanC18.4n3	SDC18.4n3	MeanC20.1n11	SDC20.1n11	MeanC20.1n9	SDC20.1n9	MeanC20.4n6	SDC20.4n6	MeanC20.5n3	SDC20.5n3	MeanC22.1n11	SDC22.1n11	MeanC22.6n3	SDC22.6n3
Herring	0	0	0	0	0	0	0	0	0	0	0	0	0	0	0	0	0	0	0	0	0	0	0	0	0	0	0	0
Pollock	0	0	0	0	0	0	0	0	0	0	0	0	0	0	0	0	0	0	0	0	0	0	0	0	0	0	0	0

## Sheet: Example 6 (Harbour seals)
Based on Nordstrom et al. 2008
CONSUMER:
Group	C14.0	C16.0	C18.1n7	C18.1n9	C20.1n9	C20.1n11	C22.1n9	C22.1n11	C18.4n3	C20.2n6	C20.4n3	C20.4n6	C20.5n3	C21.5n3	C22.6n3
HE	4.49	12.87	4.29	22.89	4.69	2.26	0.24	2.63	1.15	0.17	0.41	0.62	7.61	0.38	6.9
HE	4.59	12.53	4.3	21.93	4.43	2.04	0.24	3.42	1.11	0.19	0.37	0.61	8.11	0.39	6.87
HE	4.45	12.13	4.31	22.35	4.4	2.33	0.21	2.84	1.13	0.18	0.4	0.6	7.51	0.37	6.73
SM	4.3	11.44	4.41	17.66	1.6	1.05	0.2	0.24	0.96	0.27	0.4	0.95	8.02	0.32	10.6
SM	4.2	11.88	4.61	19.22	1.93	1.05	0.23	0.25	0.84	0.24	0.4	0.89	7.67	0.34	10.81
SM	4.28	12	4.58	18.57	1.93	1.18	0.15	0.2	0.86	0.26	0.33	0.99	7.02	0.34	10.62
SM	4.45	11.07	4.24	19.55	1.77	1.62	0.19	0.28	0.8	0.27	0.36	0.95	7.31	0.34	11.78
SM	4.47	11.51	4.16	19.71	1.18	1.05	0.16	0.28	0.83	0.31	0.35	1	7.09	0.33	11.14
SM	4.41	11.03	4.46	19.53	2.39	1.19	0.21	0.26	0.93	0.22	0.38	0.98	7.89	0.38	10.93
SM	4.21	10.88	4.31	18.25	1.63	1.45	0.19	0.28	0.84	0.25	0.39	0.96	7.28	0.33	11.01
SMHE	4.36	11.14	4.39	21.54	3.05	2.15	0.22	2.71	0.99	0.21	0.5	0.71	7.73	0.38	8.26
SMHE	4.59	12.19	4.32	21.54	4.1	2.75	0.22	3.34	1	0.15	0.48	0.69	8.36	0.37	6.84
SMHE	4.6	12.45	4.24	19.05	4.3	1.82	0.23	2.6	1.02	0.2	0.32	0.62	7.68	0.39	7.45
SMHE	4.41	13.19	4.25	20.87	4.08	2.05	0.27	1.88	1.05	0.2	0.42	0.69	7.37	0.39	7.4
SMHE	4.54	12.91	4.27	21.68	4.07	2.11	0.29	2.82	1.18	0.21	0.49	0.65	7.74	0.38	7.36
SMHE	4.56	11.86	4.15	20.54	4.94	1.6	0.22	3.51	1.01	0.24	0.43	0.67	8.11	0.37	7.31
SMHE	4.51	12.29	4.27	20.87	4.09	2.08	0.24	2.81	1.04	0.2	0.44	0.67	7.83	0.38	7.44
SOURCES (Calibration coefficiens derived from harbour seals, from Nordstrom et al 2008):
Source	MeanC14.0	SDC14.0	MeanC16.0	SDC16.0	MeanC18.1n7	SDC18.1n7	MeanC18.1n9	SDC18.1n9	MeanC20.1n9	SDC20.1n9	MeanC20.1n11	SDC20.1n11	MeanC22.1n9	SDC22.1n9	MeanC22.1n11	SDC22.1n11	MeanC18.4n3	SDC18.4n3	MeanC20.2n6	SDC20.2n6	MeanC20.4n3	SDC20.4n3	MeanC20.4n6	SDC20.4n6	MeanC20.5n3	SDC20.5n3	MeanC21.5n3	SDC21.5n3	MeanC22.6n3	SDC22.6n3	n
Smelt	4.22786	0.5642	10.1312	0.5248	3.311	0.187	10.125	0.875	0.9804	0.2322	2.61	0.774	0.4104	0.0969	0.588	0.21	1.503	0.153	0.5054	0.1995	0.8296	0.1088	1.482	0.2166	9.6975	0.315	0.51	0.0918	20.8868	2.222	8
Herring	3.6309	0.4368	11.744	0.6912	3.762	0.451	29.725	5.875	4.472	1.1266	0.684	0.414	0.171	0.0969	2.6754	0.7434	0.927	0.207	0.2527	0.1596	0.4896	0.136	0.7296	0.1368	6.555	0.66	0.357	0.0306	8.6658	1.5655	8
Salmon	3.2123	0.5096	9.4592	0.4672	3.509	0.22	14.075	1.425	1.8404	0.3354	10.17	1.566	0.4275	0.0057	2.373	0.3654	1.359	0.099	0.4389	0.0798	1.5368	0.0952	0.684	0.1026	6.1275	0.585	0.3468	0.051	19.5334	1.1211	8
SOURCES (Calibration coefficiens derived from Steller sea lions, from Rosen & Tollit 2012):
Source	MeanC14.0	SDC14.0	MeanC16.0	SDC16.0	MeanC18.1n7	SDC18.1n7	MeanC18.1n9	SDC18.1n9	MeanC20.1n9	SDC20.1n9	MeanC20.1n11	SDC20.1n11	MeanC22.1n9	SDC22.1n9	MeanC22.1n11	SDC22.1n11	MeanC18.4n3	SDC18.4n3	MeanC20.2n6	SDC20.2n6	MeanC20.4n3	SDC20.4n3	MeanC20.4n6	SDC20.4n6	MeanC20.5n3	SDC20.5n3	MeanC21.5n3	SDC21.5n3	MeanC22.6n3	SDC22.6n3	n
Smelt	4.03737	0.53878	9.68796	0.50184	3.47053	0.19601	13.0896	1.1312	1.6359	0.38745	2.39395	0.70993	0.6084	0.14365	0.784	0.28	0.7014	0.0714	0.43472	0.1716	0.89426	0.11728	1.118	0.1634	4.88754	0.15876	0.4025	0.07245	17.2678	1.837	8
Herring	3.46731	0.41712	11.2302	0.66096	3.94326	0.47273	38.4285	7.5952	7.462	1.87985	0.62738	0.37973	0.2535	0.14365	3.5672	0.9912	0.4326	0.0966	0.21736	0.13728	0.52776	0.1466	0.5504	0.1032	3.30372	0.33264	0.28175	0.02415	7.1643	1.29425	8
Salmon	3.06757	0.48664	9.04536	0.44676	3.67807	0.2306	18.1962	1.84224	3.0709	0.55965	9.32815	1.43637	0.63375	0.00845	3.164	0.4872	0.6342	0.0462	0.37752	0.06864	1.65658	0.10262	0.516	0.0774	3.08826	0.29484	0.2737	0.04025	16.1489	0.92685	8
FRACTIONATION VALUES (or TROPHIC DISCRIMINATION FACTORS or TROPHIC MODIFICATION VALUES)
Source	MeanC14.0	SDC14.0	MeanC16.0	SDC16.0	MeanC18.1n7	SDC18.1n7	MeanC18.1n9	SDC18.1n9	MeanC20.1n9	SDC20.1n9	MeanC20.1n11	SDC20.1n11	MeanC22.1n9	SDC22.1n9	MeanC22.1n11	SDC22.1n11	MeanC18.4n3	SDC18.4n3	MeanC20.2n6	SDC20.2n6	MeanC20.4n3	SDC20.4n3	MeanC20.4n6	SDC20.4n6	MeanC20.5n3	SDC20.5n3	MeanC21.5n3	SDC21.5n3	MeanC22.6n3	SDC22.6n3
Smelt	0	0	0	0	0	0	0	0	0	0	0	0	0	0	0	0	0	0	0	0	0	0	0	0	0	0	0	0	0	0
Herring	0	0	0	0	0	0	0	0	0	0	0	0	0	0	0	0	0	0	0	0	0	0	0	0	0	0	0	0	0	0
Salmon	0	0	0	0	0	0	0	0	0	0	0	0	0	0	0	0	0	0	0	0	0	0	0	0	0	0	0	0	0	0
